# Supplementary material for: A Novel CRISPR Interference Effector Enabling Functional Gene Characterization with Synthetic Guide RNAs
Source: CRISPR J. 2022 Dec 12;5(6):769–86. doi: 10.1089/crispr.2022.0056 (PMC9805873; doi:10.1089/crispr.2022.0056)
Supplement: Supplemental data [file Supp_TableS2.xlsx]

## Sheet: Sheet2
Dharmacon™ CRISPRmod CRISPRi synthetic sgRNAs
Gene	Catalog ID
BRCA1	CF-003461-01-0002, CI-003461-03-0002
CANX	CF-003636-01-0002
CBX1	CF-009716-01-0002
CD46	CF-004570-01-0002, CI-004570-02-0002
CDC151	CF-003637-01-0002
CDC20	CF-003225-01-0002
CXCR3	CF-005472-01-0002
DNA2	CF-026431-01-0002
HBP1	CF-021457-01-0002
KIF11	CF-003317-01-0002
LBR	CF-021505-01-0002
MRE11A	CF-009271-01-0002
POLA1	CF-020856-01-0002
POLE	CF-020132-01-0002
PPIB	CF-004606-01-0002, U-009250-01-02
PSMA2	CF-011757-01-0002, CI-011757-01-0002
PSMD11	CF-011367-01-0002, CI-011367-02-0002
PSMD3	CF-011364-01-0002
PSMD7	CF-009621-01-0002, CI-009621-01-0002
PSMD8	CF-017583-01-0002
RB11A	CF-004726-01-0002, CI-004726-01-0002
RPA1	CF-015749-01-0002
RPA2	CF-017058-01-0002
RPA3	CF-003322-01-0002
RRM2	CF-010379-01-0002
SEL1L	CF-004885-01-0002, U-009600-01-02
SETD3	CF-014808-01-0002
SOX2	CF-011778-01-0002
ST3GAL4	CF-020143-01-0002, CI-020143-02-0002
TFRC	CF-003941-01-0002
TOPBP1	CF-012358-01-0002
VCP	CF-008727-01-0002, CI-008727-03-0002
Non-targeting controls	U-009550-10-02, U-009550-02-02
Dharmcon CRISPRmod CRISPRi lentiviral sgRNA
Gene	Catalog ID
BRCA1	GSGH12233-250251609
PSMD7	GSGH12233-250197629
SEL1L	GSGH12242
ST3GAL4	GSGH12233-250238935
Non-targeting controls	GSGC12244
Dharmacon On-Targetplus™ SMARTpools™
Gene	Catalog ID
DNA2	L-026431-01-0005
POLA1	L-020856-00-0005
POLE	L-020132-00-0005
PPIB	L-004606-00-0005
PSMA2	L-011757-00-0005
PSMD11	L-011367-01-0005
PSMD7	L-009621-00-0005
RPA1	L-015749-01-0005
RPA2	L-017058-01-0005
RPA3	L-003322-00-0005
RRM2	L-010379-00-0005
TOPBP1	L-012358-00-0005
VCP	L-008727-00-0005
Non-targeting controls	D-001810-10-05
