# Supplementary material for: A Novel CRISPR Interference Effector Enabling Functional Gene Characterization with Synthetic Guide RNAs
Source: CRISPR J. 2022 Dec 12;5(6):769–86. doi: 10.1089/crispr.2022.0056 (PMC9805873; doi:10.1089/crispr.2022.0056)
Supplement: Supplemental data [file Supp_TableS3.xlsx]

## Sheet: Sheet1
Cell line	Cells per nucleofection	Program	Nucleofector Kit	Final sgRNA concentration	Total dCas9-SALL1-SDS3 mRNA (if applicable)
K562	200000	FF-120	SF (Lonza, cat #V4SC-2096)	5 µM	n/a
Jurkat	200000	Cl-120	SE (Lonza, cat #V4SC-1960)	5 µM	2 µg
hiPSCs	80000	DC-100	P3 (Lonza, cat #V4SP-3096)	9 µM	1 µg
Primary human CD4+ T cells	250000	E0-115	P3 (Lonza, cat #V4SP-3096)	9 µM	2.5 µg
