# Supplementary material for: A Novel CRISPR Interference Effector Enabling Functional Gene Characterization with Synthetic Guide RNAs
Source: CRISPR J. 2022 Dec 12;5(6):769–86. doi: 10.1089/crispr.2022.0056 (PMC9805873; doi:10.1089/crispr.2022.0056)
Supplement: Supplemental data [file Supp_TableS4.xlsx]

## Sheet: Sheet2
Gene	TaqMan assay ID (ThermoFisher)
ACTB	Hs01060665_g1
BRCA1	Hs01556193_m1
CANX	Hs01558409_m1
CBX1	Hs01080635_g1
CD151	Hs00388381_m1
CD46	Hs00611256_m1
CDC20	Hs00426680_mH
CXCR3	Hs00171041_m1
DNA2	Hs01055240_m1
GAPDH	Hs02786624_g1
HBP1	Hs00202110_m1
KIF11	Hs00189698_m1
LBR	Hs01032700_m1
MRE11A	Hs00967437_m1
POLA1	Hs00213524_m1
POLE	Hs00923952_m1
PPIB	Hs00168719_m1
PSMA2	Hs00746751_s1
PSMD11	Hs00160660_m1
PSMD3	Hs00160646_m1
PSMD7	Hs00427396_m1
PSMD8	Hs00601309_m1
RPA1	Hs00161419_m1
RPA2	Hs00989573_g1
RPA3	Hs01047933_g1
RRM2	Hs00357247_g1
SEL1L	Hs01071406_m1
SETD3	Hs01119427_m1
SOX2	Hs04260357_g1
ST3GAL4	Hs00920870_m1
TFRC	Hs00951083_m1
TOPBP1	Hs00199775_m1
VCP	Hs00997642_m1
