# Supplementary material for: A Novel CRISPR Interference Effector Enabling Functional Gene Characterization with Synthetic Guide RNAs
Source: CRISPR J. 2022 Dec 12;5(6):769–86. doi: 10.1089/crispr.2022.0056 (PMC9805873; doi:10.1089/crispr.2022.0056)
Supplement: Supplemental data [file Supp_Data.xlsx]

## Sheet: U2OS dCas9-SALL1-SDS3 vs WT
id	baseMean	baseMeanA	baseMeanB	foldChange	log2FoldChange	pval	padj
BIVM-ERCC5	92.4473	138.671	0	0	#NAME?	9.69853e-55	2.09789e-50
LOC102723901	32.5761	48.8642	0	0	#NAME?	2.87451e-19	1.55446e-15
ATP5J2-PTCD1	27.7044	6.84487	69.4235	10.1424	3.34233	4.40845e-17	1.58932e-13
TMX2-CTNND1	8.67642	0	26.0292	Inf	Inf	4.07488e-13	6.78028e-10
PGBD3	22.7935	34.1902	0	0	#NAME?	4.39471e-13	6.79015e-10
PPAN-P2RY11	27.5669	40.2734	2.15385	0.0534806	-4.22484	2.11122e-11	2.68634e-08
FAM226B	21.5207	7.45692	49.6484	6.65803	2.7351	2.33767e-11	2.80923e-08
SENP3-EIF4A1	30.8013	42.8148	6.77425	0.158222	-2.65998	9.8903e-09	8.55748e-06
HIST1H4K	21.6177	31.2215	2.41012	0.077194	-3.69537	2.23926e-08	1.72991e-05
BLOC1S5-TXNDC5	10.6098	2.4181	26.9933	11.163	3.48065	2.23782e-08	1.72991e-05
MAGEB1	18.1275	6.56874	41.245	6.27898	2.65053	4.33643e-08	2.93129e-05
SPECC1L-ADORA2A	19.329	27.7884	2.41012	0.0867311	-3.52731	1.12633e-07	6.96103e-05
UBE2F-SCLY	4.17753	0	12.5326	Inf	Inf	6.62587e-07	0.000298592
DYX1C1-CCPG1	24.9721	13.7026	47.5113	3.46732	1.79382	1.07443e-06	0.000469374
GAGE12G	20.6494	9.63086	42.6865	4.43226	2.14804	1.19862e-06	0.000498605
PRR5-ARHGAP8	10.5735	3.21942	25.2818	7.8529	2.97323	2.19937e-06	0.000877451
LOC102723813	3.90245	0	11.7074	Inf	Inf	2.47732e-06	0.000923913
APLNR	17.4096	24.6118	3.00502	0.122096	-3.03391	2.59863e-06	0.000950745
LOC102724843	29.3986	39.7597	8.67642	0.218222	-2.19613	2.67788e-06	0.000950745
RRN3-2	3.69551	0	11.0865	Inf	Inf	3.10968e-06	0.00106434
HBB	10.3873	15.581	0	0	#NAME?	3.14908e-06	0.00106434
RAB4B-EGLN2	15.6818	7.06679	32.9118	4.65724	2.21948	4.55795e-06	0.00129728
MEST	21.5277	29.3301	5.92308	0.201946	-2.30796	5.20321e-06	0.00144296
LOC102724219	15.1306	21.7318	1.92809	0.0887221	-3.49456	1.40975e-05	0.00354585
TMEM51-AS1	8.29775	12.4466	0	0	#NAME?	2.56223e-05	0.00559834
ASMTL-AS1	25.7572	34.2564	8.75878	0.255683	-1.96757	3.95919e-05	0.00783118
LOC102724255	7.80072	11.7011	0	0	#NAME?	4.27017e-05	0.00814446
ZNF559-ZNF177	4.32692	0.706103	11.5686	16.3837	4.03419	0.000122318	0.0203527
C7orf55-LUC7L2	7.08832	10.6325	0	0	#NAME?	0.000156142	0.0244747
LOC100288562	5.01788	1.06527	12.9231	12.1312	3.60065	0.000198566	0.0282104
SULT1A3	6.56919	9.85378	0	0	#NAME?	0.000346571	0.0425948
ASMTL-AS1-2	15.7951	8.94976	29.4858	3.29459	1.7201	0.000390651	0.0465552
SLX1B-SULT1A4	5.96232	8.94348	0	0	#NAME?	0.000394908	0.0465552

## Sheet: U2OS dCas9-KRAB vs WT
id	baseMean	baseMeanA	baseMeanB	foldChange	log2FoldChange	pval	padj
BIVM-ERCC5	94.2893	141.434	0	0	#NAME?	4.86982e-55	1.05597e-50
PGBD3	23.2516	34.8774	0	0	#NAME?	1.92433e-13	4.63636e-10
MEST	19.9662	29.9493	0	0	#NAME?	7.92385e-13	1.56201e-09
SPECC1L-ADORA2A	18.8982	28.3473	0	0	#NAME?	6.20767e-12	9.61479e-09
KRT19	18.5662	4.43555	46.8275	10.5573	3.40017	8.27504e-11	9.444e-08
COL1A2	39.3747	54.9079	8.3084	0.151315	-2.72437	2.55989e-10	2.52312e-07
CHKB-CPT1B	47.8194	64.0556	15.3469	0.239587	-2.06138	6.3237e-09	4.03303e-06
LOC283070	13.4602	20.1904	0	0	#NAME?	1.7802e-08	9.19091e-06
C7orf55-LUC7L2	21.2823	10.8459	42.1551	3.88672	1.95855	4.44982e-07	0.000141897
LRRC37A4P-2	11.0741	3.00483	27.2125	9.05626	3.17892	4.39965e-07	0.000141897
IGFBP3	16.2118	5.97996	36.6755	6.13307	2.61661	5.36259e-07	0.000168525
LOC102724101	15.4238	7.6148	31.0419	4.07652	2.02734	2.22246e-05	0.00399013
COL2A1	20.7328	28.0543	6.08971	0.217069	-2.20378	6.25598e-05	0.00879107
DDX11L1	12.9867	6.2905	26.379	4.19347	2.06814	6.22363e-05	0.00879107
LOC102724374	17.4649	9.53278	33.3292	3.49627	1.80582	6.48305e-05	0.00901144
APLNR	18.6343	25.1285	5.64598	0.224684	-2.15403	6.57861e-05	0.00902852
STX16-NPEPL1	15.1988	7.65964	30.2771	3.9528	1.98288	7.04386e-05	0.00932454
HBB	10.9526	15.8895	1.07869	0.0678869	-3.88072	8.17954e-05	0.0102523
SAA1	20.4842	11.1223	39.208	3.52516	1.81769	9.32576e-05	0.0111724
LOC102724127	27.9223	35.9507	11.8656	0.330053	-1.59923	0.000102727	0.0121061
FAM47E-STBD1	12.5501	5.96658	25.7171	4.31018	2.10775	0.000208414	0.0214183
SULT1A3	6.70224	10.0534	0	0	#NAME?	0.000278352	0.0271882
MUC16	2.48508	0	7.45523	Inf	Inf	0.000403742	0.0354443
HIST1H4K	24.8162	31.8309	10.7869	0.338882	-1.56115	0.000468536	0.0392267

## Sheet: dCas9-SALL1-SDS3 CD46 indiv
id	baseMean	baseMeanA	baseMeanB	foldChange	log2FoldChange	pval	padj
CD46	1640.62	2583.94	697.298	0.269858	-1.88973	3.01239e-129	6.43749e-125
SULT1A3	39.1181	78.2361	0	0	#NAME?	9.63095e-26	1.4701e-22
COMMD3-BMI1	330.494	171.84	489.148	2.84653	1.5092	2.00505e-25	2.85653e-22
RPL36A-HNRNPH2	22.3209	0	44.6417	Inf	Inf	2.47373e-14	9.78957e-12
CHKB-CPT1B	61.4357	104.814	18.0571	0.172277	-2.5372	1.41735e-13	5.13369e-11
GBP2	89.1434	140.974	37.3124	0.264675	-1.91771	3.92098e-13	1.28623e-10
RRN3-2	19.0099	38.0199	0	0	#NAME?	1.32374e-12	3.67381e-10
CUZD1	50.5097	87.8369	13.1825	0.150079	-2.7362	1.42353e-12	3.9001e-10
MINOS1-NBL1	87.3774	41.524	133.231	3.20853	1.68191	8.39786e-10	1.23767e-07
APLNR	16.6462	32.2419	1.05039	0.0325785	-4.93994	5.33349e-09	6.51295e-07
TMX2-CTNND1	12.9384	0	25.8768	Inf	Inf	7.31482e-09	8.31477e-07
BMS1P18	21.6478	3.25984	40.0358	12.2815	3.61842	1.46533e-08	1.55792e-06
IPO11-LRRC70	11.8751	23.7503	0	0	#NAME?	3.72538e-08	3.51102e-06
IGFBP3	17.5774	1.91738	33.2373	17.3348	4.1156	4.10113e-08	3.77764e-06
LOC100288562	11.7324	0	23.4647	Inf	Inf	5.42966e-08	4.78498e-06
ANGPT2	63.3843	96.3286	30.4401	0.316003	-1.66199	9.30352e-08	7.70605e-06
TACSTD2	9.63157	0	19.2631	Inf	Inf	1.01726e-06	6.60757e-05
KIAA0408	9.31383	18.6277	0	0	#NAME?	1.53025e-06	9.56181e-05
KRT19	22.5318	6.38166	38.6819	6.06142	2.59966	3.08892e-06	0.000169692
LOC101929097	7.68391	15.3678	0	0	#NAME?	1.56227e-05	0.00068554
C8orf44-SGK3	12.7746	1.86277	23.6864	12.7157	3.66854	2.23706e-05	0.000926472
GDPD3	27.6198	44.617	10.6226	0.238084	-2.07045	2.45051e-05	0.000997475
IGF2BP3	45.3597	67.706	23.0134	0.339902	-1.55681	2.80279e-05	0.00110918
LOC102724374	7.13481	14.2696	0	0	#NAME?	4.78066e-05	0.00176143
NUDT4P2	7.09016	0	14.1803	Inf	Inf	5.56735e-05	0.00199287
LOC101928055-2	6.84994	0	13.6999	Inf	Inf	6.24648e-05	0.00218857
CGB	6.64669	0	13.2934	Inf	Inf	6.90476e-05	0.00237226
PGBD3	7.0241	14.0482	0	0	#NAME?	7.78848e-05	0.00259742
LOC102724951	7.0241	14.0482	0	0	#NAME?	7.78848e-05	0.00259742
CERS6-AS1	14.2088	3.5329	24.8847	7.04369	2.81633	0.000133643	0.00406829
RAB4B-EGLN2	30.0313	46.6952	13.3673	0.286267	-1.80457	0.000159955	0.00473172
MPZ	31.3819	47.71	15.0537	0.315526	-1.66417	0.000258571	0.00685566
PAN3-AS1	15.1354	4.40967	25.8611	5.86464	2.55204	0.000283798	0.00739844
LOC102724101	21.0832	8.38244	33.7839	4.03031	2.01089	0.000522804	0.0120262
IRF5	21.8235	9.44887	34.1982	3.61929	1.85571	0.000597246	0.0132535
TG	21.4283	33.6618	9.19485	0.273154	-1.87222	0.00063928	0.0140366
NAPSA	13.9263	23.7989	4.05375	0.170333	-2.55357	0.000666589	0.0144914
TMEM256-PLSCR3	15.7325	5.5883	25.8768	4.63053	2.21118	0.000946364	0.0191459
HIST2H3C	14.7598	24.2676	5.25197	0.216419	-2.2081	0.0010795	0.0211448
CCDC180	4.65691	9.31383	0	0	#NAME?	0.00115113	0.0221818
SENP3-EIF4A1	20.5674	9.06658	32.0683	3.53697	1.82252	0.00118733	0.0226547
S100A5	21.6332	9.85995	33.4065	3.3881	1.76048	0.0012643	0.0239311
C16orf71	26.8085	13.5309	40.0862	2.96258	1.56685	0.00141256	0.0262035
CLIC5	19.176	8.24443	30.1075	3.65186	1.86863	0.00148465	0.0271008
HBB	11.4059	19.7715	3.04031	0.153772	-2.70113	0.00170108	0.0301677
LOC101929304	4.68273	9.36546	0	0	#NAME?	0.00177981	0.0312014
PIWIL4	10.9144	18.7885	3.04031	0.161818	-2.62756	0.00194458	0.0334857
MRO	4.37178	0	8.74356	Inf	Inf	0.0021113	0.035472
LOC102724593	21.2969	10.0238	32.57	3.24927	1.70012	0.00213038	0.0356789
GTSF1	6.84259	12.7087	0.976482	0.0768357	-3.70208	0.00230961	0.03785
MYL1	11.1974	3.36906	19.0258	5.6472	2.49753	0.0028823	0.0446986
GJD4	4.09491	8.18981	0	0	#NAME?	0.00293199	0.0452064
CARD18	8.63242	15.201	2.06383	0.135769	-2.88077	0.00307374	0.0469184

## Sheet: dCas9-KRAB CD46 indiv
id	baseMean	baseMeanA	baseMeanB	foldChange	log2FoldChange	pval	padj
CD46	1711.54	2556.43	866.653	0.33901	-1.5606	3.2182e-133	6.91206e-129
FAM226B	20.2393	0	40.4785	Inf	Inf	7.39285e-14	1.08756e-11
IGFBP3	20.5753	41.1505	0	0	#NAME?	3.24121e-13	4.2448e-11
LOC102723360	17.7375	0	35.475	Inf	Inf	2.60032e-12	3.17327e-10
SCHIP1	45.3491	13.5215	77.1767	5.70768	2.5129	4.99484e-11	4.96663e-09
LOC102723489	80.5028	37.9805	123.025	3.23916	1.69562	1.11378e-10	1.04462e-08
DDX11L1	16.3578	1.38969	31.3258	22.5416	4.49452	2.82903e-08	1.72619e-06
NTAN1-2	11.9577	0	23.9154	Inf	Inf	3.35379e-08	2.00091e-06
LOC102724843	33.7938	56.1734	11.4142	0.203195	-2.29906	1.58869e-07	7.86217e-06
PGBD3	10.8859	21.7718	0	0	#NAME?	3.16053e-07	1.46613e-05
CUZD1	31.9262	52.4383	11.4142	0.217669	-2.19979	9.26934e-07	3.79213e-05
RPL36A-HNRNPH2	22.2377	39.2585	5.21692	0.132886	-2.91174	9.95788e-07	4.00887e-05
BIVM-ERCC5	9.1296	0	18.2592	Inf	Inf	1.51427e-06	5.75885e-05
NAIP-2	21.2223	5.20294	37.2417	7.15781	2.83952	1.54673e-06	5.83076e-05
LOC101929601	16.4138	30.1099	2.71766	0.0902581	-3.4698	1.94102e-06	7.13856e-05
IGF2BP3	32.8762	51.9263	13.8261	0.266264	-1.90907	1.21453e-05	0.000352035
TMEM189-UBE2V1	31.0736	49.1023	13.0448	0.265665	-1.91232	1.42436e-05	0.000399901
SLC7A10	33.4223	52.4969	14.3478	0.273307	-1.87141	1.49579e-05	0.000417229
LOC102724127	7.60946	0	15.2189	Inf	Inf	1.9228e-05	0.000512381
LOC101929627	7.35829	0	14.7166	Inf	Inf	2.16934e-05	0.000571695
LOC101928055	13.2482	24.3223	2.17413	0.0893884	-3.48377	2.45843e-05	0.000636172
KRT19	23.9132	39.239	8.58732	0.218847	-2.19201	3.70973e-05	0.000904399
ATP5J2-PTCD1	7.45073	14.9015	0	0	#NAME?	3.88675e-05	0.000944339
LOC100652901	22.6539	37.3513	7.95642	0.213016	-2.23097	4.62646e-05	0.00108598
LOC101928055-2	6.82567	0	13.6513	Inf	Inf	4.67461e-05	0.00109608
LOC101928589	30.2656	13.2438	47.2873	3.57052	1.83613	5.2389e-05	0.00120472
GCOM1	7.06562	14.1312	0	0	#NAME?	7.00771e-05	0.00153897
CTAGE8	9.31024	0.945989	17.6745	18.6836	4.2237	8.05926e-05	0.00173618
MIA-RAB4B	6.78518	13.5704	0	0	#NAME?	9.88242e-05	0.00205673
RNF103-CHMP3	6.29306	0	12.5861	Inf	Inf	0.000100707	0.00207979
TACSTD2	9.74251	18.398	1.08707	0.0590862	-4.08103	0.000106492	0.00217832
CCDC180	15.891	27.4337	4.34826	0.158501	-2.65744	0.00011661	0.00234509
CT45A3	20.4024	33.3482	7.45657	0.223597	-2.16103	0.000186639	0.00347369
ZNF559-ZNF177	5.73861	0	11.4772	Inf	Inf	0.000219154	0.00392495
FAM53A	12.2792	21.928	2.6303	0.119951	-3.05948	0.000226564	0.00403161
HBB	8.80025	16.5353	1.06522	0.0644213	-3.95632	0.00033117	0.00549774
GRIN2A	8.72817	16.3693	1.08707	0.0664089	-3.91248	0.000341975	0.00564476
ZNF137P	19.6162	31.8414	7.39105	0.232121	-2.10705	0.000357428	0.0058468
ATP6V1G2-DDX39B	5.79037	11.5807	0	0	#NAME?	0.00036389	0.00593442
WWTR1-AS1	9.66317	17.7394	1.58692	0.089457	-3.48266	0.000425599	0.00675112
FOXD4L6	16.8759	27.9695	5.78229	0.206735	-2.27414	0.000458362	0.00719116
RAD51L3-RFFL	12.3502	3.31096	21.3894	6.46017	2.69157	0.000463789	0.00726039
TICAM2	5.57828	11.1566	0	0	#NAME?	0.000494036	0.00767183
LOC392364	19.1952	30.8466	7.54393	0.244563	-2.03172	0.000532963	0.00814732
PCDHGB3	28.0376	42.1398	13.9353	0.330691	-1.59644	0.000582681	0.00867879
INTS4L1	9.92775	17.7687	2.08677	0.11744	-3.09	0.00100359	0.0133351
C1QL2	10.6823	18.7342	2.6303	0.140401	-2.83238	0.00126957	0.0159274
LPA	10.4883	18.2808	2.69582	0.147468	-2.76153	0.00159443	0.0188887
RP6-191P20.4	7.91614	1.41898	14.4133	10.1575	3.34447	0.00160059	0.0189512
CLDN6	10.4975	2.79891	18.1962	6.50117	2.7007	0.00169548	0.0197374
FAM86B2	19.1819	29.842	8.52179	0.285564	-1.80811	0.00184989	0.0210263
GOLGA6L19	9.27915	16.4279	2.13045	0.129685	-2.94692	0.00208065	0.0230709
TP53TG3C	22.1795	10.791	33.568	3.11074	1.63726	0.00218348	0.0239881
LOC79999	4.46903	8.93807	0	0	#NAME?	0.00234625	0.0254509
FAM83A	4.4495	8.89901	0	0	#NAME?	0.00236995	0.0255917
LOC100996350	18.5001	8.43578	28.5645	3.38611	1.75963	0.00247086	0.0264552
LOC344887	16.4907	26.1557	6.82567	0.260963	-1.93808	0.00260872	0.0275099
MUC16	5.7112	10.8789	0.543533	0.0499622	-4.32302	0.00305768	0.031243
AGPAT3	5.64657	10.7715	0.521692	0.0484328	-4.36787	0.00314533	0.0319411
LOC102723570	4.25695	8.5139	0	0	#NAME?	0.00319006	0.0322732
B3GNT7	10.4897	17.8273	3.15199	0.176807	-2.49975	0.00381679	0.0372962
LOC102724219	3.80473	0	7.60946	Inf	Inf	0.00435311	0.0412604
C1QTNF3-AMACR	3.97651	7.95302	0	0	#NAME?	0.00449029	0.0421883
GOLGA8G	10.3126	17.3641	3.2612	0.187813	-2.41263	0.00470086	0.0435634
C8orf44-SGK3	6.89459	1.41898	12.3702	8.71766	3.12394	0.00537499	0.0481619
SERPINB2	5.19311	9.86453	0.521692	0.0528856	-4.24098	0.00554624	0.049531

## Sheet: dCas9-SALL1-SDS3 CD46 pool
id	baseMean	baseMeanA	baseMeanB	foldChange	log2FoldChange	pval	padj
CD46	1665.05	2699.8	630.303	0.233463	-2.09874	2.2254e-156	4.77637e-152
LOC102724852	117.601	37.6367	197.566	5.2493	2.39212	2.42488e-23	8.6742e-20
SULT1A3	31.7781	63.5561	0	0	#NAME?	1.14325e-19	3.06719e-16
MEST	42.6641	77.0144	8.31382	0.107951	-3.21154	6.09425e-15	7.69417e-12
IGFBP3	26.1379	1.80252	50.4732	28.0014	4.80743	1.15935e-13	1.24416e-10
BIVM-ERCC5	21.457	42.914	0	0	#NAME?	2.07175e-13	1.9333e-10
LOC102724127	19.3868	0	38.7735	Inf	Inf	9.65467e-13	8.63409e-10
LOC101928589	14.9322	0	29.8644	Inf	Inf	1.6767e-10	1.05844e-07
RPL36A-HNRNPH2	16.0391	0	32.0781	Inf	Inf	2.63922e-10	1.57349e-07
PHOSPHO2-KLHL23	16.0248	32.0497	0	0	#NAME?	4.0819e-10	2.30552e-07
C8orf44-SGK3	33.7484	8.14822	59.3485	7.28361	2.86465	9.47529e-10	4.76004e-07
APLNR	23.8824	43.7235	4.04131	0.0924289	-3.43551	1.67771e-09	8.00193e-07
KRT19	36.7473	10.7348	62.7597	5.84636	2.54754	1.85036e-09	8.63355e-07
C7orf55-LUC7L2	13.2936	26.5872	0	0	#NAME?	2.12716e-09	9.71389e-07
DYX1C1-CCPG1	10.8643	21.7286	0	0	#NAME?	4.99305e-07	0.000144819
UBE2F-SCLY	10.0626	0	20.1253	Inf	Inf	7.20295e-07	0.000200775
TMEM189-UBE2V1	9.77786	19.5557	0	0	#NAME?	2.17677e-06	0.00055619
LOC101929304	8.95075	17.9015	0	0	#NAME?	4.18342e-06	0.000955199
LOC102723570	30.1075	49.4825	10.7325	0.216895	-2.20493	4.57182e-06	0.00103289
TSSK2	7.58043	15.1609	0	0	#NAME?	1.65645e-05	0.00301292
GCOM1	24.197	8.21622	40.1777	4.89004	2.28985	2.05612e-05	0.00355891
TACSTD2	8.51472	0.543215	16.4862	30.3494	4.92359	3.17951e-05	0.00500528
JMJD7-PLA2G4B	7.61175	0	15.2235	Inf	Inf	3.21823e-05	0.00500528
RRN3-2	7.14936	0	14.2987	Inf	Inf	4.0065e-05	0.00581024
IPO11-LRRC70	6.53283	0	13.0657	Inf	Inf	5.47657e-05	0.00739268
ARMCX5-GPRASP2	26.2571	42.3339	10.1803	0.240477	-2.05603	7.15345e-05	0.00922968
INO80B-WBP1	6.83033	13.6607	0	0	#NAME?	9.06445e-05	0.0109915
PLA2G4A	37.3619	55.3776	19.3461	0.349349	-1.51726	9.77958e-05	0.0116983
HBB	6.0662	0	12.1324	Inf	Inf	0.000108983	0.0127791
RMRP	24.9946	10.6423	39.3469	3.69723	1.88645	0.000155747	0.0171425
SPINT1	22.4693	9.0249	35.9136	3.97939	1.99255	0.000222385	0.0222003
CST6	20.0544	7.76559	32.3432	4.16494	2.05829	0.000241298	0.0236266
TP53TG3C	5.59745	0	11.1949	Inf	Inf	0.000273055	0.0255406
BMS1P17	5.46	10.92	0	0	#NAME?	0.00034891	0.0312027
SPRY3-2	19.4858	31.4327	7.53893	0.239843	-2.05984	0.000404542	0.0347622
NUDT4P2	5.51244	11.0249	0	0	#NAME?	0.000425304	0.0363678

## Sheet: CD46 siRNA pool
id	baseMean	baseMeanA	baseMeanB	foldChange	log2FoldChange	pval	padj
CD46	1771.99	3274.45	269.524	0.0823113	-3.60277	0	0
SEC61G	891.708	1662.59	120.827	0.0726739	-3.78242	0.000000000000000000000000000000000000000000000000000000000000000000000000000000000000000000000000000000000000000000000000000000000000000000000000000000000000000000000000000000000000000000000000000000000000000000000000000000000000000000000000000000000000000000000114170658478142	1.18874e-258
PGK1	12700.1	20220	5180.22	0.256192	-1.9647	1.07972e-233	7.49467e-230
44815	3531.28	5450.27	1612.29	0.295818	-1.75722	3.19728e-170	1.6645e-166
ALDH4A1	1064.8	1775.2	354.403	0.199641	-2.32452	7.02543e-151	2.92595e-147
LGMN	1321.52	2142.63	500.413	0.233551	-2.09819	1.48332e-146	5.14812e-143
VGF	21361.9	11098.2	31625.6	2.84961	1.51076	2.43279e-125	6.33256e-122
SEC24D	1883.6	918.299	2848.9	3.10236	1.63337	1.13024e-117	2.35362e-114
DNAJB9	848.807	313.49	1384.12	4.41521	2.14248	1.28963e-114	2.23794e-111
PPAN-P2RY11	158.902	0	317.804	Inf	Inf	4.41388e-107	6.56532e-104
ESCO2	957.4	1487.23	427.572	0.287496	-1.79838	8.38545e-90	7.93721e-87
TMSB15A	501.879	793.271	210.487	0.26534	-1.91408	4.11086e-61	2.25275e-58
TIMP3	641.332	974.066	308.598	0.316814	-1.65829	4.65163e-58	2.25269e-55
P2RY11	91.1374	182.275	0	0	#NAME?	1.67034e-57	7.40066e-55
FLG	569.164	873.501	264.827	0.30318	-1.72176	2.92867e-56	1.19582e-53
LRRC8B	223.902	387.954	59.85	0.154271	-2.69646	9.9944e-53	3.65129e-50
MMD	665.143	985.092	345.194	0.350418	-1.51285	5.22529e-51	1.72717e-48
RNA28S5	176992	65097.8	288886	4.43773	2.14982	3.85592e-49	1.16371e-46
WNT11	340.572	537.53	143.613	0.267171	-1.90416	4.19102e-44	1.03897e-41
OASL	321.805	506.977	136.633	0.269504	-1.89162	1.56953e-41	3.5144e-39
TTC7B	396.547	602.007	191.087	0.317416	-1.65555	1.78585e-39	3.68203e-37
RASSF5	387.876	587.868	187.884	0.319603	-1.64565	1.48756e-38	2.89505e-36
KRT14	213.376	349.508	77.2438	0.221007	-2.17783	1.60512e-36	2.78542e-34
CST1	419.499	621.842	217.156	0.349214	-1.51782	1.08061e-35	1.84448e-33
TMEM198	197.745	70.6177	324.871	4.60042	2.20177	1.50698e-35	2.53075e-33
GDF15	365.115	184.767	545.464	2.95218	1.56178	4.04716e-34	6.10711e-32
SLC26A11	295.086	151.948	438.223	2.88404	1.52809	7.98234e-28	8.889e-26
SLITRK4	230.515	110.671	350.359	3.16576	1.66255	1.33863e-25	1.27286e-23
SHISA2	135.175	219.56	50.7905	0.231329	-2.11198	1.81553e-22	1.36486e-20
SYP	129.413	53.892	204.934	3.80268	1.92701	2.47088e-19	1.5223e-17
MYCN	167.948	255.567	80.3294	0.314319	-1.6697	3.60381e-19	2.15649e-17
HCN1	117.725	47.1846	188.265	3.98997	1.99638	2.15674e-18	1.21713e-16
BHLHA15	40.0542	4.59968	75.5088	16.4161	4.03704	2.94869e-17	1.56642e-15
TMEM189-UBE2V1	36.9103	4.20888	69.6118	16.5393	4.04782	2.3947e-16	1.18169e-14
JMJD7-PLA2G4B	98.7778	35.6206	161.935	4.5461	2.18463	3.21086e-16	1.55495e-14
LOC102724219	20.7519	0	41.5038	Inf	Inf	6.55569e-15	2.76348e-13
GOLGA7B	37.0079	5.52401	68.4918	12.3989	3.63214	1.79476e-14	7.28538e-13
PHOSPHO2-KLHL23	22.2135	44.427	0	0	#NAME?	3.11525e-14	1.24038e-12
MEST	35.9908	66.1981	5.78339	0.0873649	-3.5168	2.66572e-13	9.68777e-12
PADI3	60.9074	21.7382	100.077	4.60373	2.2028	9.01182e-12	2.70797e-10
APLNR	32.3022	58.9747	5.62963	0.0954583	-3.38899	1.64082e-11	4.72594e-10
FAM84A	97.7051	48.5546	146.856	3.02454	1.59672	3.99077e-11	1.09491e-09
NUDT4P2	14.5422	0	29.0844	Inf	Inf	1.17771e-10	3.08874e-09
CDH15	60.3022	23.1521	97.4524	4.20922	2.07355	1.34565e-10	3.48963e-09
ANXA8L1	77.9305	120.345	35.5162	0.29512	-1.76062	1.59858e-10	4.10466e-09
RP11-540A21.2	58.2077	23.9776	92.4378	3.85517	1.94679	2.88739e-09	6.15426e-08
DOK7	41.1411	69.3246	12.9575	0.186911	-2.41957	2.92154e-09	6.22067e-08
SLX1B-SULT1A4	13.4188	0	26.8377	Inf	Inf	3.02711e-09	6.42575e-08
NPPB	26.8395	48.5107	5.16832	0.10654	-3.23054	6.07781e-09	1.24571e-07
FAM226A	24.0217	44.0318	4.01165	0.0911079	-3.45628	1.31148e-08	2.55963e-07
NEBL	68.3029	104.135	32.4707	0.311814	-1.68124	1.69606e-08	3.25518e-07
ANO1	71.9992	108.636	35.3624	0.325513	-1.61921	1.78417e-08	3.40235e-07
ANKRD36BP1	54.5267	85.2577	23.7956	0.279103	-1.84113	8.27376e-08	1.41805e-06
LINC00520	16.7273	2.29435	31.1603	13.5813	3.76355	2.4791e-07	3.89621e-06
MORC2-AS1	18.5274	3.19672	33.8581	10.5915	3.40483	4.06353e-07	6.1407e-06
NGF	34.2114	56.351	12.0717	0.214223	-2.22282	6.31831e-07	9.23316e-06
SLC30A2	26.0789	43.8671	8.29067	0.188995	-2.40358	2.30857e-06	3.02541e-05
PCDHGA5	28.5336	10.2115	46.8558	4.58852	2.19803	3.71374e-06	4.67846e-05
BZRAP1	49.9165	75.3821	24.4509	0.324359	-1.62434	4.1324e-06	5.16526e-05
LOC101929601	16.8271	30.6455	3.00873	0.0981786	-3.34845	4.15671e-06	5.18009e-05
NPY1R	46.037	22.2717	69.8023	3.13413	1.64806	4.32197e-06	5.37318e-05
WNT9A	47.533	72.1195	22.9465	0.318173	-1.65212	4.69531e-06	5.80957e-05
DYX1C1-CCPG1	8.65158	17.3032	0	0	#NAME?	6.60714e-06	7.9164e-05
PTGER2	50.742	75.1076	26.3764	0.351181	-1.50971	7.5325e-06	8.92753e-05
CCDC67	14.1028	25.8921	2.31336	0.0893459	-3.48445	8.35241e-06	9.8155e-05
EFHD1	28.6609	46.1395	11.1824	0.24236	-2.04478	1.13496e-05	0.000129717
CXCL5	14.7333	26.8055	2.66105	0.0992724	-3.33246	1.35223e-05	0.000151963
SULT1A3	7.02038	0	14.0408	Inf	Inf	1.63063e-05	0.000179758
LOC102724127	7.76347	15.5269	0	0	#NAME?	1.92264e-05	0.000208572
HIST1H4K	14.2689	26.0304	2.50728	0.096321	-3.37601	1.936e-05	0.00020946
LRRC37A4P-2	7.69981	15.3996	0	0	#NAME?	2.4064e-05	0.000255668
OTOGL	28.9834	12.4949	45.4719	3.63924	1.86364	3.33213e-05	0.00034232
LOC102724951	7.22924	0	14.4585	Inf	Inf	3.38216e-05	0.000347289
CENPVP2	7.33424	14.6685	0	0	#NAME?	3.56158e-05	0.000363917
PRF1	36.0662	55.3169	16.8154	0.303983	-1.71794	4.27214e-05	0.000428324
FSTL5	6.47877	0	12.9575	Inf	Inf	6.20615e-05	0.000598596
PLCH2	26.569	11.1798	41.9582	3.75305	1.90807	7.50277e-05	0.000707919
UBE2F-SCLY	6.01747	0	12.0349	Inf	Inf	7.67476e-05	0.000722836
IPO11-LRRC70	6.01747	0	12.0349	Inf	Inf	7.67476e-05	0.000722836
FAM198A	9.75573	18.4317	1.0798	0.0585837	-4.09336	8.06586e-05	0.000756592
PCDHGA2	31.0916	14.7892	47.394	3.20462	1.68015	0.000165293	0.00143719
ATP5J2-PTCD1	6.07256	0	12.1451	Inf	Inf	0.000173281	0.00150288
APOD	32.8819	49.4899	16.2738	0.328831	-1.60458	0.000179632	0.00154892
LOC100507033	10.5071	1.84866	19.1655	10.3673	3.37396	0.00019629	0.00167454
ARL14	22.5737	9.24328	35.904	3.88434	1.95767	0.000205555	0.00174571
KRTAP2-4	6.00813	12.0163	0	0	#NAME?	0.000232436	0.00195014
CD99P1	12.2193	2.80592	21.6326	7.70965	2.94666	0.00025573	0.00212051
LOC286367	5.78339	0	11.5668	Inf	Inf	0.00026096	0.00215901
PADI4	31.1186	15.2679	46.9694	3.07635	1.62122	0.000273791	0.00225442
LINC00961	26.987	41.5947	12.3792	0.297615	-1.74848	0.000282286	0.00231521
BAALC	9.77812	17.975	1.58125	0.0879695	-3.50685	0.000318188	0.00256422
LOC647859	5.76332	11.5266	0	0	#NAME?	0.000322156	0.00259319
FNDC5	30.1827	45.1713	15.194	0.336364	-1.5719	0.000415927	0.00324878
NAIP-2	30.7912	45.9639	15.6186	0.339801	-1.55724	0.000423855	0.00330183
BLOC1S5-TXNDC5	5.61184	11.2237	0	0	#NAME?	0.000425028	0.0033087
GPRIN3	19.2206	30.9595	7.48168	0.24166	-2.04895	0.000524229	0.00398705
RAET1E-AS1	15.1306	5.07831	25.183	4.95893	2.31003	0.000556516	0.00420802
CA9	15.786	26.3269	5.24521	0.199234	-2.32746	0.000578281	0.00435048
LOC102723360	5.20505	0	10.4101	Inf	Inf	0.000592737	0.00443999
SPECC1L-ADORA2A	5.29567	10.5913	0	0	#NAME?	0.000612105	0.0045719
RP11-807H7.1	24.6158	11.5925	37.6391	3.24684	1.69904	0.00062424	0.0046492
LOC102723687	4.89752	0	9.79504	Inf	Inf	0.000671612	0.00495594
CXCR4	9.19742	16.7367	1.65813	0.0990718	-3.33538	0.000673462	0.00496472
WNT4	27.816	41.5947	14.0373	0.337479	-1.56713	0.000805658	0.00578319
ZNF559-ZNF177	5.12772	10.2554	0	0	#NAME?	0.000815461	0.00584348
LOC102724374	4.91589	0	9.83177	Inf	Inf	0.000894068	0.00632622
R3HDML	18.585	29.4577	7.71233	0.26181	-1.93341	0.00093476	0.00657394
TRPV2	14.4809	5.08929	23.8725	4.69074	2.22982	0.000955989	0.00670061
RP11-761I4.3	19.3955	8.28601	30.5051	3.68151	1.8803	0.000964018	0.00675234
PCDHGA7	11.661	20.3132	3.00873	0.148117	-2.75519	0.00101145	0.00705847
TNFRSF19	24.8592	37.1488	12.5697	0.338361	-1.56336	0.00104445	0.00724986
PEG3-AS1	4.3777	0	8.7554	Inf	Inf	0.00111512	0.00767141
ASIC4	14.2906	5.05636	23.5248	4.65253	2.21802	0.00121768	0.00828119
KRCC1	26.8447	13.8539	39.8354	2.87538	1.52375	0.00149287	0.0098722
NTS	4.66555	9.3311	0	0	#NAME?	0.00154891	0.0101942
WFDC10B	5.6328	0.467653	10.798	23.0897	4.52918	0.00155138	0.0102072
KLK5	14.8366	24.0435	5.62963	0.234143	-2.09454	0.00157604	0.0103466
CCDC154	4.20386	0	8.40771	Inf	Inf	0.00159869	0.0104755
LOC102724315	4.56675	9.13349	0	0	#NAME?	0.00163024	0.0106521
TNFSF15	11.0109	3.24064	18.7811	5.7955	2.53493	0.00169407	0.0110104
CA10	11.7846	3.70829	19.8609	5.35581	2.4211	0.00169713	0.0110269
RUNDC3A	25.7908	13.4412	38.1405	2.83759	1.50467	0.0017047	0.0110618
LOC102724101	19.8467	9.34208	30.3513	3.24888	1.69994	0.00194826	0.0124145
CCDC177	10.1226	17.5073	2.73793	0.156388	-2.6768	0.00204586	0.0129571
CSRP3	9.09736	2.30533	15.8894	6.89246	2.78502	0.00213391	0.0133925
LOC102724170	4.41526	8.83051	0	0	#NAME?	0.00215713	0.0135342
LINC01134	19.0291	8.7866	29.2715	3.33138	1.73612	0.00215902	0.0135389
ALDH1A2	7.03216	12.9077	1.15668	0.0896119	-3.48017	0.00219007	0.013675
C1QTNF3-AMACR	4.33841	8.67682	0	0	#NAME?	0.00224407	0.0139577
LOC101927098	5.2997	0.456675	10.1427	22.21	4.47314	0.00228152	0.0141358
ARHGAP8	14.5867	5.61184	23.5616	4.19855	2.06989	0.00231143	0.0142744
ZNF385D	8.975	15.7904	2.15959	0.136766	-2.87022	0.00259336	0.0157615
PARD6A	18.7867	29.0889	8.48459	0.291678	-1.77755	0.00261014	0.0158373
LOC100996318	4.19241	8.38482	0	0	#NAME?	0.0029637	0.017608
RRN3-2	11.1019	3.6534	18.5504	5.07759	2.34414	0.0029853	0.0177262
LOC79999	8.27799	1.8267	14.7293	8.06334	3.01138	0.00316396	0.018612
KRT23	7.73955	13.8978	1.58125	0.113777	-3.13572	0.00325407	0.0190559
TRIM53AP	8.75219	15.191	2.31336	0.152285	-2.71516	0.00329866	0.019279
CACNA2D3	8.70275	15.2459	2.15959	0.14165	-2.81959	0.00335218	0.0195261
SLC45A1	17.6171	27.328	7.90625	0.289309	-1.78932	0.00367229	0.0211774
GPR64	14.5757	23.1741	5.97732	0.257931	-1.95494	0.00383808	0.0219451
KLRD1	3.96407	7.92814	0	0	#NAME?	0.00408501	0.0231662
T	3.88173	7.76347	0	0	#NAME?	0.00425718	0.0239598
HSPA6	12.5049	4.61066	20.3991	4.42433	2.14546	0.00428267	0.0240342
CPLX1	20.7459	10.6023	30.8895	2.91346	1.54274	0.00480103	0.0264558
CCL4	14.1716	22.5966	5.74666	0.254315	-1.97531	0.00484798	0.0266441
PAK6	14.8022	23.4331	6.17124	0.263355	-1.92492	0.00513425	0.0279738
RND2	20.8952	30.9924	10.798	0.348406	-1.52116	0.0051373	0.027983
MIA-RAB4B	3.49011	0	6.98023	Inf	Inf	0.00515064	0.0280264
CBR3	5.08972	9.67799	0.501456	0.051814	-4.27051	0.00531171	0.0287675
TRIM39-RPP21	9.01711	15.5269	2.50728	0.161479	-2.63058	0.00548689	0.0296192
LOC283070	3.25946	0	6.51892	Inf	Inf	0.00564265	0.0303781
F5	13.3477	5.60086	21.0944	3.76629	1.91314	0.00617781	0.032693
LOC101927686	6.08586	11.0919	1.0798	0.0973496	-3.36068	0.00643984	0.0338559
LOC102724607	4.50908	0.456675	8.56148	18.7474	4.22862	0.00671393	0.0350667
TMEM51-AS1	14.2874	6.51421	22.0606	3.38654	1.75981	0.00679664	0.035412
TNFRSF8	8.02323	13.8869	2.15959	0.155513	-2.68489	0.00684184	0.0356097
LOC102724549	9.43871	3.21868	15.6587	4.86496	2.28243	0.00687031	0.0357311
MEDAG	4.89432	9.28719	0.501456	0.0539943	-4.21105	0.0069781	0.0361563
CCR1	16.0403	24.5221	7.55857	0.308235	-1.6979	0.00733974	0.0377763
WDR11-AS1	3.27783	0	6.55565	Inf	Inf	0.00755981	0.0386795
LRRC7	17.3599	8.76464	25.9552	2.96136	1.56626	0.00766168	0.0391046
GLYATL2	3.46348	6.92697	0	0	#NAME?	0.007942	0.0403376
FENDRR	3.45251	6.90501	0	0	#NAME?	0.00798467	0.0405174
ZNF843	3.12406	0	6.24812	Inf	Inf	0.00801063	0.040607
MASP1	3.12406	0	6.24812	Inf	Inf	0.00801063	0.040607
SNORD3A	15.7398	7.41658	24.063	3.24449	1.69799	0.00818711	0.0413668
ADAMTS5	8.73065	14.7234	2.73793	0.185958	-2.42695	0.0082081	0.0414264
RNF103-CHMP3	12.5044	5.11125	19.8976	3.89291	1.96085	0.00824815	0.0415882
GFRA2	5.90146	10.6462	1.15668	0.108647	-3.20228	0.00825181	0.0415966
LOC101060373	5.58485	0.913349	10.2563	11.2294	3.48921	0.00835477	0.0420342
HMX3	18.0221	26.8275	9.2167	0.343555	-1.54139	0.00868097	0.0433403
CGB2	8.60112	14.4643	2.73793	0.189289	-2.40134	0.00999347	0.0489656
TRIM49C	8.52976	14.3216	2.73793	0.191175	-2.38703	0.0101887	0.0498166

## Sheet: dCas9-SALL1-SDS3 PPIB indiv
id	baseMean	baseMeanA	baseMeanB	foldChange	log2FoldChange	pval	padj
PPIB	10704.7	18595.4	2813.99	0.151327	-2.72426	0.000000000000000000000000000000000000000000000000000000000000000000000000000000000000000000000000000000000000000000000000000000000000000000000000000000000000000000000000000000000000000000000000000000000000000000000000000000000000000000000000000000000000000000000000000000000000000000000532272409661549	1.13246e-281
PHOSPHO2-KLHL23	46.5537	0	93.1074	Inf	Inf	8.77291e-31	3.73305e-27
C7orf55-LUC7L2	41.9234	0	83.8467	Inf	Inf	7.31642e-28	2.22377e-24
SULT1A3	38.262	76.524	0	0	#NAME?	7.31949e-25	1.73033e-21
SIX1	252.261	381.26	123.261	0.3233	-1.62906	5.94683e-24	1.26525e-20
BIVM-ERCC5	35.4102	70.8204	0	0	#NAME?	3.83651e-22	6.80212e-19
MMP10	147.854	228.225	67.4817	0.29568	-1.75789	2.32595e-17	2.06196e-14
PPAN-P2RY11	95.3194	37.1068	153.532	4.13758	2.04879	3.5643e-17	3.03336e-14
SLITRK4	184.311	273.472	95.1497	0.347932	-1.52312	2.41516e-16	1.65758e-13
DYX1C1-CCPG1	24.5043	0	49.0085	Inf	Inf	2.5606e-16	1.70248e-13
FAM226B	19.1079	38.2158	0	0	#NAME?	1.41471e-12	5.67912e-10
ANGPT2	57.4477	94.1697	20.7258	0.22009	-2.18384	1.92733e-10	5.77549e-08
LOC102724843	14.576	29.152	0	0	#NAME?	6.22233e-10	1.6344e-07
C8orf44-SGK3	19.5597	1.822	37.2975	20.4706	4.35548	2.03926e-09	4.71601e-07
UBE2F-SCLY	13.7221	0	27.4443	Inf	Inf	4.33879e-09	8.87616e-07
IPO11-LRRC70	11.6152	23.2305	0	0	#NAME?	4.67289e-08	7.20438e-06
LRRC37A4P-2	11.5266	0	23.0532	Inf	Inf	9.58239e-08	1.27422e-05
SLX1B-SULT1A4	10.9403	0	21.8806	Inf	Inf	1.0159e-07	1.3425e-05
LOC101929601	10.9353	21.8706	0	0	#NAME?	2.27829e-07	2.59213e-05
LOC100288562	9.01696	0	18.0339	Inf	Inf	1.16653e-06	9.84882e-05
KIAA0408	9.11	18.22	0	0	#NAME?	1.74741e-06	0.000134216
LOC102723859	15.9515	29.1586	2.74443	0.0941207	-3.40934	2.6364e-06	0.000192096
LOC101929627	8.78217	0	17.5643	Inf	Inf	4.43743e-06	0.000296889
CERS6-AS1	16.7832	3.45256	30.1139	8.72218	3.12469	5.43785e-06	0.000351659
APLNR	17.8401	31.5351	4.14516	0.131446	-2.92746	5.51556e-06	0.000355603
IGF2BP3	43.12	66.1861	20.0539	0.302993	-1.72264	7.54574e-06	0.000469425
HBB	9.90163	19.3159	0.487403	0.0252333	-5.30853	1.47383e-05	0.000801975
LOC100499484-C9ORF174	40.2377	61.7038	18.7717	0.304223	-1.7168	2.39504e-05	0.00118504
BMS1P18	15.4371	3.1885	27.6857	8.683	3.11819	3.57061e-05	0.0016403
BMS1P17	39.1157	59.7101	18.5213	0.310187	-1.68879	8.86612e-05	0.00332105
RNA5-8S5	6.09254	0	12.1851	Inf	Inf	8.92859e-05	0.00333079
LOC102724315	6.18699	0	12.374	Inf	Inf	0.000109672	0.00396158
LGI4	14.8505	3.85525	25.8457	6.70404	2.74503	0.000110596	0.00398819
PI3	30.9879	47.9595	14.0162	0.29225	-1.77472	0.000111297	0.00400669
LOC101928055	6.31759	12.6352	0	0	#NAME?	0.000135308	0.0046409
DYX1C1	25.3362	39.7605	10.9118	0.274437	-1.86545	0.000209013	0.00657833
LOC101928055-2	5.73033	0	11.4607	Inf	Inf	0.000224577	0.00698554
IMPG2	14.615	4.36356	24.8665	5.69867	2.51063	0.000280994	0.00833811
BLOC1S5-TXNDC5	19.2409	7.288	31.1938	4.28016	2.09767	0.000288949	0.00850347
FAM47E-STBD1	5.7633	0	11.5266	Inf	Inf	0.000287801	0.00850347
T	5.466	10.932	0	0	#NAME?	0.000318611	0.00914815
HBA1	5.71356	11.4271	0	0	#NAME?	0.000349064	0.00974632
RAB4B-EGLN2	29.826	45.6358	14.0162	0.307131	-1.70307	0.000399948	0.0106633
LOC102724219	21.1818	34.5652	7.79845	0.225616	-2.14806	0.000437382	0.0114321
CCKBR	16.7606	5.78287	27.7383	4.79664	2.26202	0.000465634	0.0120521
LOC102724127	24.0917	37.2058	10.9777	0.295054	-1.76095	0.000472548	0.0121718
HSFX2	5.18144	0	10.3629	Inf	Inf	0.000480486	0.0122576
PAPPA-AS1	5.0105	10.021	0	0	#NAME?	0.000613986	0.0146284
TICAM2	22.3703	35.1065	9.63401	0.274422	-1.86553	0.000652881	0.0153488
LOC102724101	20.1905	8.199	32.182	3.92511	1.97273	0.000707945	0.0162309
CD24	7.4606	13.8234	1.09777	0.0794138	-3.65447	0.000872617	0.0192392
RAD51L3-RFFL	18.7209	7.44643	29.9953	4.02815	2.01012	0.00108168	0.0228766
WDFY3-AS2	8.52949	15.4738	1.58517	0.102442	-3.28711	0.00117158	0.0242949
SENP3-EIF4A1	20.2802	8.86575	31.6946	3.57495	1.83792	0.00123901	0.0254697
LOC100996758	5.80437	0.4555	11.1532	24.4857	4.61387	0.00125461	0.0256418
ATP5J2-PTCD1	12.672	20.953	4.39108	0.209568	-2.25451	0.00130825	0.0264084
ADAMTS18	4.72334	9.44668	0	0	#NAME?	0.00136381	0.0270676
SPECC1L-ADORA2A	10.3582	18.2794	2.43702	0.13332	-2.90703	0.0014726	0.0286265
MEST	7.88358	14.1205	1.64666	0.116615	-3.10018	0.00176383	0.0324743
HBA2	4.57481	9.14961	0	0	#NAME?	0.00183638	0.0333654
LOC101927183	4.39108	0	8.78217	Inf	Inf	0.00195578	0.0348911
GCOM1	6.75095	12.4041	1.09777	0.0885005	-3.49817	0.00203257	0.0360075
IRF6	20.3402	30.9278	9.75252	0.315332	-1.66506	0.00286615	0.0465854
LOC102723600	4.11664	0	8.23328	Inf	Inf	0.00287709	0.0467274
TRIM6-TRIM34	4.00378	8.00756	0	0	#NAME?	0.00300422	0.0482034

## Sheet: dCas9-KRAB PPIB indiv
id	baseMean	baseMeanA	baseMeanB	foldChange	log2FoldChange	pval	padj
PPIB	11621.3	18860.4	4382.26	0.232352	-2.10561	1.69519e-131	3.64348e-127
TMX2-CTNND1	37.566	0	75.1319	Inf	Inf	1.08797e-22	7.79461e-19
PHOSPHO2-KLHL23	32.1417	0	64.2835	Inf	Inf	1.97162e-22	1.0594e-18
DYX1C1-CCPG1	34.2692	68.5385	0	0	#NAME?	1.66518e-21	7.15794e-18
MEST	29.6487	0.482726	58.8147	121.839	6.92883	3.04498e-19	1.09076e-15
IGFBP3	20.9986	41.9972	0	0	#NAME?	2.57686e-13	6.15383e-10
SULT1A3	17.9342	0	35.8683	Inf	Inf	9.15377e-13	1.96742e-09
FAM226B	17.4683	0	34.9367	Inf	Inf	1.90672e-12	3.72556e-09
APLNR	25.5597	3.82897	47.2903	12.3507	3.62652	8.18953e-11	1.10011e-07
NAIP-2	27.0739	5.30999	48.8379	9.19737	3.20122	2.63367e-09	2.83027e-06
BLOC1S5-TXNDC5	14.362	0	28.7239	Inf	Inf	2.93755e-09	3.00651e-06
RNF103-CHMP3	12.0602	0	24.1204	Inf	Inf	1.07025e-08	9.20117e-06
NXF2B	12.1344	24.2688	0	0	#NAME?	5.51785e-08	4.08948e-05
HIST1H4K	11.1243	0	22.2485	Inf	Inf	1.8098e-07	0.00010805
PGBD3	11.0869	22.1737	0	0	#NAME?	2.19202e-07	0.000127333
FAM47E-STBD1	10.62	21.2399	0	0	#NAME?	5.10513e-07	0.000255173
BIVM-ERCC5	9.08353	0	18.1671	Inf	Inf	8.63451e-07	0.000403438
LOC283070	9.77002	19.54	0	0	#NAME?	1.473e-06	0.000629329
C7orf55-LUC7L2	9.50677	19.0135	0	0	#NAME?	2.06979e-06	0.000808836
TSSK2	17.1215	3.30247	30.9405	9.36889	3.22788	2.3072e-06	0.000854975
SPECC1L-ADORA2A	8.767	0	17.534	Inf	Inf	3.21323e-06	0.00107909
UBE2F-SCLY	9.1718	18.3436	0	0	#NAME?	3.67105e-06	0.00121062
LOC102724232	8.59057	17.1811	0	0	#NAME?	7.42332e-06	0.00196337
HBB	8.43676	16.8735	0	0	#NAME?	9.801e-06	0.00231487
KRT19	23.8793	40.0444	7.71421	0.192642	-2.37601	1.78418e-05	0.00391299
LOC102723360	7.00609	0	14.0122	Inf	Inf	3.14867e-05	0.00598888
LOC102724219	7.63059	0	15.2612	Inf	Inf	3.93513e-05	0.00741909
RAD51L3-RFFL	14.91	3.37908	26.4409	7.82488	2.96807	5.51711e-05	0.00971961
LOC101929601	17.662	30.6658	4.65822	0.151903	-2.71878	7.23886e-05	0.0120608
LOC101928589	6.75817	13.5163	0	0	#NAME?	9.3176e-05	0.0143467
GOLGA8G	9.44079	17.7076	1.17394	0.0662955	-3.91495	0.000137769	0.0183917
DGCR6	36.7939	18.498	55.0898	2.97815	1.57442	0.000164774	0.0209556
SCHIP1	30.5454	13.7802	47.3107	3.43325	1.77957	0.000201993	0.0239573
TACSTD2	10.2662	18.7716	1.7609	0.0938069	-3.41416	0.000222651	0.0249184
DCST2	17.5992	29.5897	5.60863	0.189546	-2.39938	0.000223759	0.0249184
EHF	27.1928	42.0968	12.2888	0.291918	-1.77637	0.000225284	0.0249589
HIST2H3C	5.66138	11.3228	0	0	#NAME?	0.000363381	0.0363263
MORC2-AS1	36.3984	18.5636	54.2332	2.92147	1.5467	0.000421278	0.0398941

## Sheet: dCas9-SALL1-SDS3 PPIB pool
id	baseMean	baseMeanA	baseMeanB	foldChange	log2FoldChange	pval	padj
PPIB	11635.6	20518.3	2752.94	0.13417	-2.89786	0	0
SULT1A3	31.6013	63.2026	0	0	#NAME?	1.02291e-19	9.95805e-17
LOC102724852	100.705	37.4021	164.008	4.38499	2.13257	6.72434e-18	4.23574e-15
MEST	40.9611	76.5205	5.40164	0.0705907	-3.82438	9.03992e-18	5.53166e-15
APLNR	22.2276	43.44	1.01533	0.0233731	-5.41901	5.44202e-13	1.61877e-10
CCDC180	15.4896	30.9793	0	0	#NAME?	2.01219e-10	4.04096e-08
C7orf55-LUC7L2	13.2066	26.4132	0	0	#NAME?	1.92991e-09	3.13127e-07
LOC102724147	77.5312	39.1449	115.918	2.96124	1.5662	5.13888e-09	7.97531e-07
NXF2B	12.4649	24.9298	0	0	#NAME?	1.04776e-08	1.53698e-06
DHRSX-2	56.1587	87.4699	24.8475	0.284069	-1.81569	2.51729e-08	3.43741e-06
IGFBP3	18.4507	1.79072	35.1106	19.6069	4.29329	2.96891e-08	3.925e-06
RAB4B-EGLN2	31.1993	9.80111	52.5975	5.36648	2.42398	4.89341e-08	5.9887e-06
BLOC1S5-TXNDC5	11.2885	0	22.577	Inf	Inf	1.05119e-07	1.13132e-05
MINOS1-NBL1	57.7666	86.5034	29.0298	0.335591	-1.57522	1.09668e-06	8.79684e-05
JMJD7-PLA2G4B	7.36503	0	14.7301	Inf	Inf	1.41926e-05	0.000752382
SENP3-EIF4A1	27.44	45.1168	9.76326	0.2164	-2.20823	1.51042e-05	0.000783261
TSSK2	7.53295	15.0659	0	0	#NAME?	1.55067e-05	0.000794515
SULF1	32.8706	51.6768	14.0644	0.272161	-1.87747	1.82985e-05	0.000900915
CA9	33.8649	52.435	15.2949	0.291693	-1.77748	2.56161e-05	0.0011773
MUC4	43.1967	21.9034	64.4901	2.9443	1.55792	5.1297e-05	0.00210465
UBE2F-SCLY	7.02213	0	14.0443	Inf	Inf	5.55902e-05	0.00225916
TACSTD2	8.64263	0.540193	16.7451	30.9983	4.95412	5.74379e-05	0.00230797
MIA-RAB4B	6.40631	12.8126	0	0	#NAME?	6.74304e-05	0.00262574
LOC101929097	15.121	25.9655	4.27647	0.164698	-2.60211	0.000106004	0.00380284
LOC102724127	6.48196	0	12.9639	Inf	Inf	0.000117614	0.00410551
SPRY3-2	18.872	31.2419	6.50212	0.208122	-2.2645	0.000162066	0.0053154
HBB	5.73446	0	11.4689	Inf	Inf	0.000168462	0.00547487
LOC102724219	5.70196	0	11.4039	Inf	Inf	0.000171271	0.00551595
AQP7P1	16.6	27.9083	5.29179	0.189614	-2.39886	0.000249292	0.00746118
BMS1P17	5.42587	10.8517	0	0	#NAME?	0.000336847	0.00941809
LOC102724315	5.22679	0	10.4536	Inf	Inf	0.000349562	0.00968509
PEG3-AS1	8.80575	15.991	1.62049	0.101338	-3.30276	0.000811489	0.0189115
C15orf48	6.43572	0.447681	12.4238	27.7514	4.79449	0.000939218	0.0211294
LGR6	26.3661	39.5777	13.1544	0.332369	-1.58914	0.00107847	0.0236656
HPR	4.29923	8.59846	0	0	#NAME?	0.0014666	0.0294654
TNXA	12.5146	20.8379	4.19131	0.201139	-2.31374	0.00187302	0.0356891
CNTF	4.03889	0	8.07777	Inf	Inf	0.00209238	0.0388998
GABRR1	16.1196	25.6071	6.63212	0.258995	-1.949	0.0025909	0.045859
FKBP1A-SDCBP2	4.09381	0	8.18761	Inf	Inf	0.00262594	0.0463138
CD93	12.2794	20.4976	4.06131	0.198136	-2.33544	0.00282924	0.0487873
CXCR4	6.36746	11.6546	1.08033	0.0926954	-3.43136	0.00284136	0.0489569

## Sheet: PPIB siRNA pool
id	baseMean	baseMeanA	baseMeanB	foldChange	log2FoldChange	pval	padj
PPIB	11782.9	22426.6	1139.19	0.0507964	-4.29913	7.65896e-92	1.59988e-87
LDLRAD2	192.007	41.0705	342.944	8.35012	3.0618	2.74369e-28	2.86565e-24
LOC102724951	35.3596	0	70.7191	Inf	Inf	3.58602e-21	2.49694e-17
LOC101929097	26.7661	0	53.5321	Inf	Inf	1.5435e-16	6.44842e-13
LOC102724843	28.992	57.9839	0	0	#NAME?	1.30736e-16	6.44842e-13
PPAN-P2RY11	24.3414	0	48.6828	Inf	Inf	2.68384e-15	9.34379e-12
SNX22	288.797	440.247	137.347	0.311977	-1.68049	3.02197e-13	9.01798e-10
PHOSPHO2-KLHL23	22.2296	44.4592	0	0	#NAME?	4.54157e-13	1.18586e-09
APLNR	30.8467	59.0185	2.67488	0.0453227	-4.46362	1.94512e-12	4.51463e-09
MEST	36.3331	66.2466	6.4197	0.0969062	-3.36727	1.36395e-10	2.68897e-07
HIST2H3C	17.5497	35.0993	0	0	#NAME?	1.41599e-10	2.68897e-07
RNA28S5	168021	65147.3	270894	4.15819	2.05595	2.86153e-10	4.9812e-07
TIAF1	39.1333	9.16261	69.104	7.54196	2.91494	9.99199e-10	1.60556e-06
TRIM6-TRIM34	15.1823	30.3646	0	0	#NAME?	2.66525e-09	3.97674e-06
FAM24B-CUZD1	13.9685	27.937	0	0	#NAME?	1.18516e-08	1.65046e-05
HIST1H4K	13.0255	26.051	0	0	#NAME?	3.27009e-08	4.2693e-05
RRN3-2	22.7178	3.65628	41.7793	11.4267	3.51434	4.28591e-08	4.9738e-05
FAM226B	12.9065	25.8131	0	0	#NAME?	4.11845e-08	4.9738e-05
JMJD7-PLA2G4B	18.9071	35.6487	2.1655	0.0607455	-4.04108	9.28496e-08	9.69767e-05
HBB	14.5071	1.40397	27.6101	19.6657	4.29761	7.92637e-07	0.000719886
ATP5J2-PTCD1	9.71595	0	19.4319	Inf	Inf	9.26154e-07	0.000806101
BIVM-ERCC5	10.0618	20.1236	0	0	#NAME?	1.6936e-06	0.0014151
ARHGAP8	22.1631	5.61589	38.7102	6.89298	2.78513	3.85422e-06	0.0026837
RPL36A-HNRNPH2	36.3624	13.711	59.0137	4.3041	2.10571	5.14466e-06	0.00346667
INO80B-WBP1	13.5724	1.82814	25.3166	13.8483	3.79164	8.69567e-06	0.00550436
LOC101929601	16.9391	30.6683	3.20985	0.104664	-3.25617	1.10366e-05	0.00678068
NPTN-IT1	8.33619	16.6724	0	0	#NAME?	1.36274e-05	0.00813325
LOC101929304	7.57925	0	15.1585	Inf	Inf	1.64789e-05	0.00956186
NTAN1-2	13.4918	2.28517	24.6985	10.8081	3.43405	2.99341e-05	0.0168998
ASMTL-AS1-2	7.64516	15.2903	0	0	#NAME?	3.22625e-05	0.017735
CENPVP2	7.33995	14.6799	0	0	#NAME?	4.45553e-05	0.0231165
PEG3-AS1	6.69679	0	13.3936	Inf	Inf	5.01619e-05	0.0249484
TNF	13.7729	2.76412	24.7817	8.96547	3.16438	6.59599e-05	0.0320427
CXCR4	8.64202	16.7491	0.534975	0.0319406	-4.96846	8.89356e-05	0.0422222
DDX11L1	6.74752	13.495	0	0	#NAME?	0.000101744	0.0462029

[truncated: 4 more sheets: dCas9-SALL1-SDS3 SEL1L indiv, dCas9-KRAB SEL1L indiv, dCas9-SALL1-SDS3 SEL1L pool, SEL1L siRNA pool]
